# Supplementary material for: Genetic Variants and Clinical Features of Patients With Glycogen Storage Disease Type Ib
Source: JAMA Netw Open. 2025 Feb 26;8(2):e2461888. doi: 10.1001/jamanetworkopen.2024.61888 (PMC11866026; doi:10.1001/jamanetworkopen.2024.61888)
Supplement: Supplement 2. — eTable 1. Blood Glucose Monitoring and Hypoglycemia Incidence in 96 GSDIb Patients eTable 2. History of Skin Infection in 45 GSDIb Patients eTable 3. Neutropenia Incidence and G-CSF Treatment in 96 GSDIb Patients eTable 4. IBD-Related Symptoms and Indicators in 44 GSDIb Patients With IBD eTable 5. Inflammatory Indicators and Treatments in 44 GSDIb Patients With IBD [file jamanetwopen-e2461888-s002.xlsx]

## Sheet: eTable 1
eTable 1 Blood Glucose Monitoring and Hypoglycemia Incidence in 96 GSDIb Patients
Patient ID	Sex	Age at the final visit (years)	Methods of glucose monitoring	Hypoglycemia in the past six months	Reasons for hypoglycemia
					Delayed nocturnal feeding	Occasional increased exercise	Others
P1	M	2.33333	Invasive BGM	3-4	Y	NA	NA
P2	F	13.5833	N	0	NA	NA	NA
P3	F	3.25	Invasive BGM	0	NA	NA	NA
P4	M	1.58333	CGM	1-2	NA	NA	Hernia
P5	F	10.6667	CGM	0	NA	NA	NA
P6	M	11	Invasive BGM	0	NA	NA	NA
P7	M	2.58333	CGM	1-2	Y	NA	NA
P8	M	8.41667	Invasive BGM	>5	NA	NA	IBD
P9	M	23.8333	N	0	NA	NA	NA
P10	F	6.16667	CGM	0	NA	NA	NA
P11	F	2.75	CGM	1-2	Y	NA	NA
P12	M	6.16667	Invasive BGM	1-2	NA	Y	NA
P13	M	2.58333	CGM	3-4	Y	NA	NA
P14	M	8	Invasive BGM	1-2	NA	NA	Infection
P15	M	5.58333	Invasive BGM	>5	Y	NA	NA
P16	F	0.5	CGM	>5	Y	NA	NA
P17	F	8.83333	Invasive BGM	3-4	Y	NA	NA
P18	F	7.58333	CGM	1-2	Y	NA	NA
P19	M	11.5	N	0	NA	NA	NA
P20	F	13.75	CGM	1-2	NA	NA	IBD
P21	F	1.58333	CGM	0	NA	NA	NA
P22	M	5.5	N	0	NA	NA	NA
P23	F	12.6667	N	0	NA	NA	NA
P24	M	10.1667	Invasive BGM	0	NA	NA	NA
P25	M	2.25	CGM	1-2	NA	NA	Infection
P26	F	7.91667	N	0	NA	NA	NA
P27	F	3.25	Invasive BGM	1-2	Y	NA	NA
P28	F	13.5	N	1-2	Y	NA	NA
P29	M	16.1667	Invasive BGM	1-2	Y	NA	NA
P30	M	6.25	Invasive BGM	3-4	Y	NA	NA
P31	F	10.25	Invasive BGM	0	NA	NA	NA
P32	M	26	N	0	NA	NA	NA
P33	M	20.0833	N	0	NA	NA	NA
P34	M	20.9167	N	0	NA	NA	NA
P35	M	4.5	CGM	>5	NA	NA	IBD
P36	M	17.75	Invasive BGM	1-2	Y	NA	NA
P37	M	14.8333	Invasive BGM	0	NA	NA	NA
P38	F	15.5833	Invasive BGM	0	NA	NA	NA
P39	M	17.5	N	0	NA	NA	NA
P40	F	14.6667	Invasive BGM	0	NA	NA	NA
P41	F	18	Invasive BGM	3-4	NA	NA	IBD
P42	M	8.66667	CGM	>5	Y	NA	NA
P43	M	18	N	1-2	NA	NA	Urolithiasis
P44	M	17.25	Invasive BGM	0	NA	NA	NA
P45	F	19.5	N	1-2	Y	NA	NA
P46	M	24.5833	N	0	NA	NA	NA
P47	M	18.1667	N	1-2	Y	NA	NA
P48	M	6.75	CGM	1-2	NA	NA	Infection
P49	M	39.9167	Invasive BGM	0	NA	NA	NA
P50	M	8.41667	Invasive BGM	0	NA	NA	NA
P51	M	14.1667	Invasive BGM	0	NA	NA	NA
P52	M	13.3333	CGM	1-2	NA	Y	NA
P53	M	21.8333	N	0	NA	NA	NA
P54	M	15	Invasive BGM	>5	Y	NA	NA
P55	F	2.33333	Invasive BGM	1-2	NA	NA	Infection
P56	F	3.7	N	0	NA	NA	NA
P57	M	2	CGM	1-2	NA	NA	IBD
P58	M	1.5	Invasive BGM	0	NA	NA	NA
P59	M	11.5	Invasive BGM	0	NA	NA	NA
P60	F	13.75	Invasive BGM	0	NA	NA	NA
P61	M	3.41667	N	0	NA	NA	NA
P62	F	3.5	Invasive BGM	0	NA	NA	NA
P63	M	17.6667	N	0	NA	NA	NA
P64	M	12.5833	Invasive BGM	0	NA	NA	NA
P65	F	1.91667	CGM	3-4	NA	Y	NA
P66	M	1.16667	Invasive BGM	1-2	Y	NA	NA
P67	F	4.33333	CGM	1-2	Y	NA	NA
P68	M	7.16667	N	0	NA	NA	NA
P69	M	34.8333	Invasive BGM	0	NA	NA	NA
P70	M	4.75	Invasive BGM	0	NA	NA	NA
P71	M	1.75	Invasive BGM	1-2	Y	NA	NA
P72	F	11.0833	Invasive BGM	0	NA	NA	NA
P73	M	14.0833	Invasive BGM	1-2	Y	NA	NA
P74	F	3.08333	Invasive BGM	0	NA	NA	NA
P75	M	2.58333	Invasive BGM	1-2	Y	NA	NA
P76	M	9.41667	CGM	3-4	NA	NA	IBD
P77	F	6.83333	Invasive BGM	0	NA	NA	NA
P78	F	10.25	Invasive BGM	0	NA	NA	NA
P79	F	1.58333	Invasive BGM	3-4	Y	NA	NA
P80	F	2.58333	CGM	3-4	Y	NA	NA
P81	F	2.58333	CGM	3-4	Y	NA	NA
P82	M	2.08333	Invasive BGM	0	NA	NA	NA
P83	F	9.58333	Invasive BGM	0	NA	NA	NA
P84	M	6.83333	N	1-2	Y	NA	NA
P85	F	25.3333	N	1-2	Y	NA	NA
P86	F	27.4167	N	0	NA	NA	NA
P87	F	3	Invasive BGM	0	NA	NA	NA
P88	M	25.5	Invasive BGM	0	NA	NA	NA
P89	M	17	N	0	NA	NA	NA
P90	F	11.9167	N	1-2	NA	NA	IBD
P91	M	1.58333	CGM	1-2	NA	NA	Infection
P92	F	2	Invasive BGM	1-2	Y	NA	NA
P93	F	26.25	N	0	NA	NA	NA
P94	M	10.5	N	0	NA	NA	NA
P95	M	5.25	CGM	0	NA	NA	NA
P96	M	29.8333	N	0	NA	NA	NA
CGM: continuous glucose monitoring; BGM: blood glucose meter; M: male; F: female; Y: yes; N: no; NA: not applicable; IBD: inflammatory bowel disease.

## Sheet: eTable 2
eTable 2 History of Skin Infection in 45 GSDIb Patients
Patient ID	Onset age (years)	Recurrent	Persist	Oral/intravenous antibiotics	Surgical treatment	Site
						Buttocks	Head*	Trunk	Limbs
P1	1.8	NA	Y	NA	NA	Y	NA	NA	NA
P2	3	Y	NA	NA	Y	Y	Y	Y	NA
P8	0.3	NA	Y	NA	NA	NA	Y	NA	NA
P9	23	NA	Y	NA	NA	NA	Y	NA	NA
P11	1	NA	Y	NA	NA	NA	Y	NA	NA
P12	1	Y	NA	NA	Y	Y	Y	NA	NA
P16	0.1	NA	Y	NA	NA	NA	NA	Y	NA
P17	2	NA	Y	Y	NA	NA	Y	Y	NA
P18	6	NA	Y	NA	NA	Y	Y	NA	NA
P19	3	Y	NA	NA	NA	NA	Y	Y	Y
P20	13.5	NA	Y	NA	NA	Y	NA	Y	NA
P23	10	NA	Y	NA	NA	NA	Y	Y	NA
P28	2.3	NA	Y	NA	NA	NA	Y	NA	NA
P30	4	NA	Y	NA	Y	NA	Y	NA	NA
P31	3	NA	Y	NA	NA	Y	NA	NA	NA
P32	17	NA	Y	NA	NA	NA	Y	NA	NA
P33	17	NA	Y	NA	NA	NA	Y	NA	NA
P34	17	Y	NA	NA	NA	Y	Y	NA	NA
P36	16.8	NA	Y	Y	NA	NA	Y	NA	NA
P37	0.3	Y	NA	NA	NA	NA	Y	NA	NA
P38	8	NA	Y	NA	NA	Y	NA	Y	NA
P39	14	NA	NA	NA	NA	NA	NA	NA	NA
P41	9	Y	NA	NA	NA	NA	Y	NA	Y
P44	0.6	NA	Y	Y	NA	NA	Y	NA	NA
P48	4	NA	Y	NA	Y	NA	Y	NA	NA
P49	18	NA	Y	Y	NA	NA	Y	Y	NA
P50	2	NA	Y	NA	Y	NA	Y	Y	NA
P51	1.7	Y	NA	NA	NA	NA	Y	Y	NA
P52	6	NA	Y	NA	NA	NA	Y	NA	NA
P55	1.8	NA	Y	NA	Y	NA	Y	NA	NA
P56	3	Y	NA	NA	Y	NA	Y	NA	Y
P57	0.2	NA	Y	NA	NA	NA	Y	NA	NA
P60	11.8	Y	NA	NA	NA	Y	NA	NA	NA
P61	0.5	Y	NA	NA	NA	Y	Y	NA	Y
P69	12	Y	NA	Y	NA	NA	Y	NA	NA
P70	1	NA	Y	NA	NA	NA	NA	Y	Y
P71	0.5	NA	Y	NA	Y	NA	Y	NA	NA
P72	8	NA	Y	NA	NA	NA	Y	NA	Y
P73	2	NA	Y	NA	Y	NA	Y	NA	Y
P82	0.3	NA	Y	NA	NA	NA	Y	NA	NA
P84	3	NA	Y	NA	NA	NA	NA	Y	NA
P85	10	Y	NA	Y	NA	NA	Y	NA	NA
P87	2	NA	Y	NA	NA	NA	Y	NA	NA
P90	7	NA	Y	NA	Y	NA	NA	NA	Y
P95	2	NA	Y	NA	Y	NA	NA	NA	Y
*: including scalp, eyelids, face, nose; Y: yes; NA: not applicable.

## Sheet: eTable 3
eTable 3 Neutropenia Incidence and G-CSF Treatment in 96 GSDIb Patients
Patient ID	Age at the final visit (years)	Neutropenia	G-CSF			Possible reasons for not receiving G-CSF treatment
			Dose (μg/kg per administration)	Duration (years)	Dosing interval (days)
P1	2.33333	Y	NA	NA	NA	Cultural resistance to treatments
P2	13.5833	Y	NA	NA	NA	Low parental education, low income, rural resident
P3	3.25	Y	NA	NA	NA	Cultural resistance to treatments
P4	1.58333	Y	NA	NA	NA	Cultural resistance to treatments
P5	10.6667	Y	NA	NA	NA	Cultural resistance to treatments
P6	11	Y	NA	NA	NA	Cultural resistance to treatments
P7	2.58333	N	NA	NA	NA	NA
P8	8.41667	Y	7.1	1	3	NA
P9	23.8333	Y	NA	NA	NA	Low parental education, low income, rural resident, lack of self-management in adult patients
P10	6.16667	N	NA	NA	NA	NA
P11	2.75	N	NA	NA	NA	NA
P12	6.16667	N	NA	NA	NA	NA
P13	2.58333	Y	NA	NA	NA	Cultural resistance to treatments
P14	8	N	NA	NA	NA	NA
P15	5.58333	Y	NA	NA	NA	Low parental education, low income, rural resident
P16	0.5	Y	NA	NA	NA	Cultural resistance to treatments
P17	8.83333	Y	3.8	8	7	NA
P18	7.58333	Y	NA	NA	NA	Cultural resistance to treatments
P19	11.5	N	NA	NA	NA	NA
P20	13.75	Y	4.3	10	3	NA
P21	1.58333	Y	NA	NA	NA	Cultural resistance to treatments
P22	5.5	Y	NA	NA	NA	Low parental education, low income, rural resident, cultural resistance to treatments
P23	12.6667	Y	NA	NA	NA	Cultural resistance to treatments
P24	10.1667	N	NA	NA	NA	NA
P25	2.25	Y	NA	NA	NA	Cultural resistance to treatments
P26	7.91667	N	NA	NA	NA	NA
P27	3.25	Y	NA	NA	NA	Cultural resistance to treatments
P28	13.5	Y	2.4	6.6	3	NA
P29	16.1667	N	NA	NA	NA	NA
P30	6.25	Y	5	0.4	7	NA
P31	10.25	Y	NA	NA	NA	Low parental education, low income, rural resident, cultural resistance to treatments
P32	26	Y	NA	NA	NA	Lack of self-management in adult patients
P33	20.0833	Y	NA	NA	NA	Lack of self-management in adult patients
P34	20.9167	Y	NA	NA	NA	Low parental education, low income, rural resident
P35	4.5	Y	2	0.8	7	NA
P36	17.75	Y	NA	NA	NA	Low parental education, low income, rural resident
P37	14.8333	Y	NA	NA	NA	Low parental education, low income, rural resident, cultural resistance to treatments
P38	15.5833	Y	NA	NA	NA	Cultural resistance to treatments
P39	17.5	Y	NA	NA	NA	Low parental education, low income, rural resident
P40	14.6667	Y	NA	NA	NA	Low parental education, low income, rural resident, cultural resistance to treatments
P41	18	Y	3.2	14	5	NA
P42	8.66667	N	NA	NA	NA	NA
P43	18	N	NA	NA	NA	NA
P44	17.25	Y	2.1	9	3	NA
P45	19.5	Y	4.3	6	5	NA
P46	24.5833	Y	NA	NA	NA	Low parental education, low income, rural resident, cultural resistance to treatments, lack of self-management in adult patients
P47	18.1667	N	NA	NA	NA	NA
P48	6.75	N	NA	NA	NA	NA
P49	39.9167	N	NA	NA	NA	NA
P50	8.41667	Y	3.8	4	3	NA
P51	14.1667	Y	NA	NA	NA	Low parental education, low income, rural resident, cultural resistance to treatments
P52	13.3333	Y	6.7	2.3	7	NA
P53	21.8333	Y	NA	NA	NA	Low parental education, low income, rural resident, cultural resistance to treatments
P54	15	N	NA	NA	NA	NA
P55	2.33333	Y	NA	NA	NA	Cultural resistance to treatments
P56	3.7	Y	7.4	1.6	7	NA
P57	2	Y	NA	NA	NA	Cultural resistance to treatments
P58	1.5	Y	5	1	14	NA
P59	11.5	Y	NA	NA	NA	Inadequate care (divorced parents), cultural resistance to treatments
P60	13.75	Y	NA	NA	NA	Low parental education, low income, rural resident, cultural resistance to treatments
P61	3.41667	Y	2.4	0.3	3	NA
P62	3.5	Y	NA	NA	NA	Low parental education, low income, rural resident, cultural resistance to treatments
P63	17.6667	N	NA	NA	NA	NA
P64	12.5833	Y	NA	NA	NA	Low parental education, low income, rural resident, cultural resistance to treatments
P65	1.91667	Y	NA	NA	NA	Cultural resistance to treatments
P66	1.16667	N	NA	NA	NA	NA
P67	4.33333	Y	NA	NA	NA	Inadequate care (parents working away from home)
P68	7.16667	Y	NA	NA	NA	Low parental education, low income, rural resident
P69	34.8333	Y	NA	NA	NA	Low parental education, low income, rural resident
P70	4.75	N	NA	NA	NA	NA
P71	1.75	Y	NA	NA	NA	Low parental education, low income, rural resident, cultural resistance to treatments
P72	11.0833	Y	NA	NA	NA	Low parental education, low income, rural resident, cultural resistance to treatments
P73	14.0833	Y	NA	NA	NA	Low parental education, low income, rural resident
P74	3.08333	Y	NA	NA	NA	Cultural resistance to treatments, Inadequate care (parents working away from home)
P75	2.58333	N	NA	NA	NA	NA
P76	9.41667	Y	5	1.8	1	NA
P77	6.83333	Y	NA	NA	NA	Cultural resistance to treatments
P78	10.25	Y	NA	NA	NA	Cultural resistance to treatments
P79	1.58333	Y	NA	NA	NA	Cultural resistance to treatments
P80	2.58333	Y	NA	NA	NA	Cultural resistance to treatments
P81	2.58333	Y	NA	NA	NA	Cultural resistance to treatments
P82	2.08333	Y	NA	NA	NA	Cultural resistance to treatments
P83	9.58333	N	NA	NA	NA	NA
P84	6.83333	N	NA	NA	NA	NA
P85	25.3333	Y	2.8	3.8	5	NA
P86	27.4167	Y	NA	NA	NA	Low parental education, low income, rural resident
P87	3	Y	NA	NA	NA	Low parental education, low income, rural resident, cultural resistance to treatments
P88	25.5	Y	1.9	7.5	10	NA
P89	17	Y	NA	NA	NA	Low parental education, low income, rural resident
P90	11.9167	Y	NA	NA	NA	Cultural resistance to treatments
P91	1.58333	Y	NA	NA	NA	Cultural resistance to treatments
P92	2	Y	NA	NA	NA	Cultural resistance to treatments
P93	26.25	Y	1.9	13	3	NA
P94	10.5	N	NA	NA	NA	NA
P95	5.25	Y	NA	NA	NA	Cultural resistance to treatments, Inadequate care (parents working away from home)
P96	29.8333	Y	NA	NA	NA	Low parental education, low income, rural resident
G-CSF: granulocyte colony-stimulating factor; Y: yes; N: no; NA: not applicable.

## Sheet: eTable 4
eTable 4 IBD-Related Symptoms and Indicators in 44 GSDIb Patients With IBD
Patient ID	Sex	Age of IBD diagnosis (years)	Oral ulcers			Abdominal pain			Diarrhea			Perianal abscess		Mucogingivitis	Endoscopy					PCDAI	CDAI	Fecal calprotectin (ug/g)
			Onset age (years)	Episodes per year	Duration per episode (days)	Onset age (years)	Episodes per year	Duration per episode	Onset age (years)	Daily frequency of defecation	Loose or watery stool	Onset age (years)	Episodes per year	Onset age (years)	Age of endooscopy (years)	Paris classification37	SES-CD	Pathology	Age of initial IBD assessment (years)
P2	F	2	2	4	28	2	6	Several minutes	Since birth	10	Y	N	NA	N	N	NA	NA	NA	8.6	77.5	NA	NA
P6	M	8	2	12	7	8	24	5 days	Since birth	5	Y	8	2	1	N	NA	NA	NA	13.3	60	NA	NA
P8	M	3	1	12	14	3	Everyday	30 minutes	Since birth	6	Y	1	12	3	N	NA	NA	NA	6.3	80	NA	NA
P9	M	14	5	5	7	22	1	2 days	Since birth	5	Y	14	2	7	N	NA	NA	NA	25	NA	392	NA
P12	M	5	0.5	12	10	5	48	Several minutes	3.5	6	Y	6	1	0.5	6.2	A1aL3B2G1P1	10	Interstitial granulation tissue hyperplasia, numerous lymphoid, infiltration of plasma cells and neutrophils	6.2	82.5	NA	NA
P17	F	1	1	12	14	N	NA	NA	Since birth	6	Y	0.6	1	3	5.8	A1aL2B1G1P0	3	Mucosal chronic inflammation, infiltration of lymphocytes, plasma cells and neutrophils	5.8	55	NA	NA
P18	F	6	2	18	14	N	NA	NA	Since birth	2	Y	6	1	N	N	NA	NA	NA	10.4	15	NA	NA
P19	M	6	5	6	10	6	Everyday	Several hours	6	3	Y	N		5	9.1	A1aL2B1G1P0	3	/	9.1	70	NA	NA
P20	F	4.6	0.5	12	14	13.3	Everyday	Several hours	Since birth	8	Y	4.6	1	1	6	A1aL3B2G1P0	24	Adenomatous hyperplasia of gland, patchy inflammatory granulation tissue	6	70	NA	NA
P23	F	12.6	2	18	10	7	12	Several days	12.6	2	Y	N	NA	5	12.7	A1bL3B1G1P0	10	/	12.7	60	NA	NA
P28	F	4.7	1	4	7	4.7	Everyday	Several minutes	4.5	5	Y	7	2	5	4.6	A1aL3B1G1P0	12	Edema and thickening of ulcer and its surrounding mucosa showed paving stone-like changes, crypt distortion, cryptitis, infiltration of lymphocytes, plasma cells and neutrophils	4.6	52.5	NA	NA
P29	M	12.3	6	18	10	12.3	Everyday	Several minutes	Since birth	5	Y	N	NA	6	12.7	A1bL2B2G1P0	15	Colitis chronic, lymphoid and granulation hyperplasia	12.7	75	NA	NA
P30	M	3	2	24	14	3	Everyday	Several minutes	Since birth	4	Y	4	3	1	3	A1aL3B1G0P1	11	Colitis chronic, focal active inflammation	3	67.5	NA	292
P31	F	3	3	12	7	2.3	24	Several minutes	Since birth	2	Y	N	NA	N	4.3	A1aL2B1G0P0	18	Colitis chronic, infiltration of lymphocytes and plasma cells	4.3	35	NA	NA
P34	M	20.8	4	18	7	20.8	Everyday	Several minutes	Since birth	5	Y	20.8	1	18	20.8	A2L3B2G1P0	24	/	20.8	NA	456	NA
P35	M	0.5	0.9	24	14	0.5	144	1 day	Since birth	4	Y	0.2	1	0.9	2.4	A1aL2B3G0P0	12	Mucosal chronic inflammation, lymphoid hyperplasia	2.4	55	NA	NA
P36	M	2	0.6	18	7	2	Everyday	Several hours	Since birth	8	Y	N	NA	0.6	18	A2L3L4aB1G1P0	11	Mucosal chronic inflammation	18	NA	510	30
P37	M	8	0.5	14	14	8	36	Several hours	Since birth	10	Y	N	NA	1	9.8	A1aL2B1G1P0	15	/	9.8	75	NA	NA
P38	F	4	2	18	14	4	Everyday	1 hour	Since birth	3	Y	4	2	NA	N				7	70	NA	NA
P39	M	12	0.6	18	7	12	Everyday	Several hours	Since birth	4	Y	12	2	N	18.2	A2L3B1G1P1	13	Mucosal chronic inflammation, granulation hyperplasia	18.2	NA	325	91
P41	F	10	5	18	7	15	Everyday	Several hours	Since birth	4	Y	10	2	N	17	A1bL3B1G1P1	24	/	17	55	NA	NA
P42	M	5	5	6	10	2	48	2 hours	Since birth	3	Y	8	12	N	N	NA	NA	NA	7.7	62.5	NA	NA
P44	M	6	0.6	12	14	6	6	2 days	6	7	Y	10	3	0.6	12.9	A1bL3B1G0P1	15	Mild dysplasia of glandular epithelium, chronic colitis, infiltration pf lymphocytes, plasma cells and neutrophils	12.9	65	NA	NA
P45	F	9	7	12	14	9	Everyday	Several hours	9	4	Y	N	NA	N	13.3	A1bL3B2G1P0	28	Mucosal chronic inflammation	13.3	77.5	NA	378.8
P46	M	16	7	5	7	16	12	7 days	Since birth	5	Y	N	NA	N	18	A2L3B1G1P0	15	Mucosal chronic inflammation, inflammatory necrosis	18	NA	508	NA
P50	M	3	5	12	7	3	24	1 week	Since birth	8	Y	2	6	1	N	NA	NA	NA	6.8	70	NA	NA
P51	M	10	1	6	10	10	7	Several hours	Since birth	3	Y	N	NA	1	14.2	A1bL2B2G1P0	18	Mucosal chronic inflammation, lymphoid and granulation hyperplasia	14.2	52.5	NA	1066
P52	M	9	5	12	14	9	Everyday	1 hour	Since birth	5	Y	N	NA	N	11.8	A1bL3B1G1P0	15	Mucosal chronic inflammation	11.8	60	NA	NA
P53	M	13	5	1	7	13	48	Several hours	Since birth	3	Y	13	2	N	N	NA	NA	NA	21.8	NA	180	30
P54	M	16.2	2	4	10	16.2	Everyday	Several minutes	16.2	4	Y	N	NA	N	16	A1bL2B2G1P0	28	Deep ulcer, cobblestone hyperplasia	16	40	NA	1694
P56	F	1	0.5	24	14	1	12	2 weeks	Since birth	4	Y	1	12	0.5	N	NA	NA	NA	3.7	72.5	NA	NA
P57	M	0.8	0.8	6	14	N	NA	NA	Since birth	3	Y	0.8	2	N	N	NA	NA	NA	3	32.5	NA	96.1
P70	M	4.1	2	18	10	4.1	Everyday	Several hours	4.1	4	Y	1	2	4	N	NA	NA	NA	7.1	52.5	NA	NA
P71	M	1.3	1	10	7	N	NA	NA	Since birth	2	Y	1.3	1	NA	N	NA	NA	NA	4.4	27.5	NA	NA
P72	F	10	5	6	10	10	Everyday	Several minutes	Since birth	6	Y	10	1	6	9.6	A1aL2B2G1P1	16	/	9.6	65	NA	NA
P73	M	5	1	24	7	6	4	7	10	6	Y	5	1	1	N	NA	NA	NA	11.6	35	NA	NA
P76	M	6	3	12	14	6	Everyday	Several minutes	6	3	Y	N	NA	N	9.1	A1aL2B1G1P0	6	Mucosal chronic inflammation, cryptitis	9.1	52.5	NA	106
P85	F	19	2	12	10	22	6	1 week	Since birth	4	Y	19	1	7	24.8	A2L2B2G0P1	16	Mucosal chronic inflammation	24.8	NA	387	NA
P86	F	15	3	12	7	15	12	10 days	3	10	Y	N	NA	N	N	NA	NA	NA	27.4	NA	355	NA
P88	M	12	4	12	7	12	Everyday	Several hours	3	6	Y	22	1	NA	N	NA	NA	NA	18	NA	459	NA
P90	F	3	2	12	7	3	2	Several hours	Since birth	2	Y	N	NA	N	11.2	A1bL2B1G0P0	16	Mucosal chronic inflammation, granulation hyperplasia	11.2	42.5	NA	650.2
P93	F	5	1	12	30	5	Everyday	Several hours	Since birth	5	Y	N	NA	6	19	A2L3L4aB2	24	Mucosal chronic inflammation	19	NA	360	30
P94	M	10.5	6	12	14	N	NA	NA	Since birth	5	Y	N	NA	N	10.5	A1bL3B1G1P0	26	Mucosal chronic inflammation, granulation hyperplasia	10.5	20	NA	1345
P96	M	29.8	5	18	14	12	144	Several minutes	N	2	N	29.8	1	NA	29.8	A2L3B1G1P1	19	Mucosal chronic inflammation, granulation hyperplasia	29.8	NA	172.3	190.6
IBD: inflammatory bowel disease; PCDAI: Pediatric Crohn’s Disease Activity Index; CDAI: Crohn's Disease Activity Index; SES-CD38: Simplified Endoscopic Activity Score for Crohn’s Disease; Y: yes; N: no; F: female; M: male; NA: data missing or not applicable.

## Sheet: eTable 5
eTable 5 Inflammatory Indicators and Treatments in 44 GSDIb Patients With IBD
Pateint ID	Sex	Age of IBD diagnosis (years)	Age at the final visit (years)	ESR (mm/h)	CRP (mg/dL)	G-CSF			IBD treatment			Possible reasons for not receiving treatments
						Dose (μg/kg per administration)	Duration (years)	Dosing interval (days)	Agents	Dose	Duration (years)
P2	F	2	13.5833	100	NA	NA	NA	NA	NA	NA	NA	Low parental education, low income, rural resident
P6	M	8	11	50	2.6	NA	NA	NA	NA	NA	NA	Cultural resistance to treatments
P8	M	3	8.41667	55	8	7.1	1	3	Mesalazine	35.7 mg/kg/day	2	NA
P9	M	14	23.8333	61	0.9	NA	NA	NA	NA	NA	NA	Low parental education, low income, rural resident, lack of self-management in adult patients
P12	M	5	6.16667	50	10	NA	NA	NA	Mesalazine	61.2 mg/kg/day	0.3	NA
P17	F	1	8.83333	47	1.3	3.8	8	7	NA	NA	NA	NA
P18	F	6	7.58333	12	3.5	NA	NA	NA	NA	NA	NA	Cultural resistance to treatments
P19	M	6	11.5	55	NA	NA	NA	NA	Mesalazine	31.0 mg/kg/day	5	NA
P20	F	4.6	13.75	65	13.5	4.3	10	3	NA	NA	NA	NA
P23	F	12.6	12.6667	50	20	NA	NA	NA	NA	NA	NA	Cultural resistance to treatments
P28	F	4.7	13.5	60	2.9	2.4	6.6	3	Mesalazine	35.5 mg/kg/day	4	NA
P29	M	12.3	16.1667	85	NA	NA	NA	NA	Mesalazine	29.4 mg/kg/day	3.4	NA
P30	M	3	6.25	99	1.3	5	0.4	7	NA	NA	NA	NA
P31	F	3	10.25	55	NA	NA	NA	NA	Thalidomide	1.5 mg/kg/day	3.6	NA
P34	M	20.8	20.9167	52	1.8	NA	NA	NA	NA	NA	NA	Low parental education, low income, rural resident
P35	M	0.5	4.5	99	15.4	2	0.8	7	NA	NA	NA	NA
P36	M	2	17.75	120	3.8	NA	NA	NA	Adalimumab	40 mg/2 weeks	1	NA
P37	M	8	14.8333	55	9.5	NA	NA	NA	Mesalazine	20.0 mg/kg/day	2	NA
P38	F	4	15.5833	122	7.1	NA	NA	NA	Mesalazine	23.8 mg/kg/day	7	NA
P39	M	12	17.5	60	3.5	NA	NA	NA	NA	NA	NA	Low parental education, low income, rural resident
P41	F	10	18	35	6.6	3.2	14	5	NA	NA	NA	NA
P42	M	5	8.66667	65	NA	NA	NA	NA	NA	NA	NA	Cultural resistance to treatments
P44	M	6	17.25	66	3.8	2.1	9	3	Mesalazine	21.0 mg/kg/day	2	NA
P45	F	9	19.5	56	3.4	4.3	6	5	NA	NA	NA	NA
P46	M	16	24.5833	140	1.6	NA	NA	NA	NA	NA	NA	Low parental education, low income, rural resident, cultural resistance to treatments, lack of self-management in adult patients
P50	M	3	8.41667	140	5.4	3.8	4	3	Mesalazine	30.3 mg/kg/day	2	NA
P51	M	10	14.1667	110	3.1	NA	NA	NA	NA	NA	NA	Low parental education, low income, rural resident, cultural resistance to treatments
P52	M	9	13.3333	115	0.6	6.7	2.3	7	NA	NA	NA	NA
P53	M	13	21.8333	31	1.7	NA	NA	NA	NA	NA	NA	Low parental education, low income, rural resident, cultural resistance to treatments
P54	M	16.2	15	62	3.6	NA	NA	NA	NA	NA	NA	Low parental education, low income, rural resident, cultural resistance to treatments
P56	F	1	3.7	66	NA	7.4	1.6	7	NA	NA	NA	NA
P57	M	0.8	2	63	4.7	NA	NA	NA	NA	NA	NA	Cultural resistance to treatments
P70	M	4.1	4.75	51	12.4	NA	NA	NA	NA	NA	NA	Inadequate care (divorced parents)
P71	M	1.3	1.75	37	0.35	NA	NA	NA	NA	NA	NA	Low parental education, low income, rural resident, cultural resistance to treatments
P72	F	10	11.0833	54	4.5	NA	NA	NA	NA	NA	NA	Low parental education, low income, rural resident, cultural resistance to treatments
P73	M	5	14.0833	36	0.3	NA	NA	NA	Thalidomide	1.5 mg/kg/day	2.5	NA
P76	M	6	9.41667	64	0.4	5	1.8	1	NA	NA	NA	NA
P85	F	17	25.3333	39	1.5	2.8	3.8	5	NA	NA	NA	NA
P86	F	15	27.4167	33	NA	NA	NA	NA	NA	NA	NA	Low parental education, low income, rural resident
P88	M	12	25.5	68	4	1.9	7.5	10	Adalimumab	40 mg/2 weeks	0.6	NA
P90	F	3	11.9167	112	2.3	NA	NA	NA	NA	NA	NA	Cultural resistance to treatments
P93	F	5	26.25	39	0.4	1.9	13	3	NA	NA	NA	NA
P94	M	10.5	10.5	46	1.7	NA	NA	NA	NA	NA	NA	Cultural resistance to treatments
P96	M	29.8	29.8333	81	1.2	NA	NA	NA	NA	NA	NA	Low parental education, low income, rural resident
F: female; M: male; NA: data missing; ESR: erythrocyte sedimentation rate; CRP: C-reactive protein; IBD: inflammatory bowel disease; G-CSF: granulocyte colony-stimulating factor.
